# Supplementary material for: Serum proteome profiling of naturally acquired Babesia rossi infection in dogs
Source: Sci Rep. 2023 Jun 23;13:10249. doi: 10.1038/s41598-023-37312-9 (PMC10290096; doi:10.1038/s41598-023-37312-9)
Supplement: Supplementary file 1 — Supplementary Information. [file 41598_2023_37312_MOESM1_ESM.xlsx]

## Sheet: Table S1
Supplementary Table S1: Proteins with differential abundances between control group (A), uncomplicated (B) and complicated babesiosis (C) identified and quantified using tandem mass tags (TMT) proteomics approach in the serum of dogs
Accession	Gene ID	Pvalue	FDR	Master	Description	log2FC(AB)	log2FC(AC)	log2FC(BC)
A0A0B4J198	EIF4A2	1.14609e-06	1.36247e-06	Master Protein	Adiponectin D OS=Canis lupus familiaris OX=9615 GN=EIF4A2 PE=4 SV=2	-0.606953	-0.632327	ns
A0A1S7J0A8	CD14	9.9319e-07	1.26504e-06	Master Protein	Monocyte differentiation antigen CD14 OS=Canis lupus familiaris OX=9615 GN=607076 PE=2 SV=1	0.696976	0.514054	0.182922
A0A5F4BW32	FN1	2.07518e-08	6.18737e-08	Master Protein	Fibronectin OS=Canis lupus familiaris OX=9615 GN=FN1 PE=4 SV=1	-0.40064	-0.299757	-0.100883
A0A5F4BYG2	IGHG	0.00201071	0.000640265	Master Protein	Ig-like domain-containing protein OS=Canis lupus familiaris OX=9615 PE=4 SV=1	0.773892	0.573039	ns
A0A5F4C477	FBLN1	4.59563e-05	2.27636e-05	Master Protein	Fibulin-1 OS=Canis lupus familiaris OX=9615 GN=FBLN1 PE=3 SV=1	0.954853	0.565979	0.388874
A0A5F4C6Q3	AOC3	0.0486752	0.0105851	Master Protein	Amine oxidase OS=Canis lupus familiaris OX=9615 GN=AOC3 PE=3 SV=1	0.306526	ns	ns
A0A5F4C706	ITIH1	0.00122399	0.000436521	Master Protein	Inter-alpha-trypsin inhibitor heavy chain 1 OS=Canis lupus familiaris OX=9615 GN=ITIH1 PE=3 SV=1	-0.141703	-0.134493	ns
A0A5F4C7K2	VTN	0.00920099	0.00237785	Master Protein	Vitronectin OS=Canis lupus familiaris OX=9615 GN=VTN PE=4 SV=1	-0.176282	0.0934752	ns
A0A5F4C7X1	CFI	2.21083e-06	2.07492e-06	Master Protein	Complement factor I OS=Canis lupus familiaris OX=9615 GN=CFI PE=4 SV=1	0.539351	0.236006	0.303345
A0A5F4CA42	IGLV1-40	0.00054166	0.00021952	Master Protein	Ig-like domain-containing protein OS=Canis lupus familiaris OX=9615 PE=4 SV=1	0.40691	0.415037	ns
A0A5F4CED7	RBP4	3.08639e-08	7.86234e-08	Master Protein	Plasma retinol-binding protein OS=Canis lupus familiaris OX=9615 GN=RBP4 PE=3 SV=1	-1.09212	-0.809215	-0.282903
A0A5F4CNZ1	C6	1.98742e-05	1.23905e-05	Master Protein	Complement component C6 OS=Canis lupus familiaris OX=9615 GN=C6 PE=3 SV=1	0.618769	0.463997	ns
A0A5F4CSF0	IGHV3-74	0.000522977	0.000216877	Master Protein	Ig-like domain-containing protein OS=Canis lupus familiaris OX=9615 PE=4 SV=1	1.44816	0.735388	ns
A0A5F4CSP7	IGLV1-40	0.000683157	0.000264827	Master Protein	Ig-like domain-containing protein OS=Canis lupus familiaris OX=9615 PE=4 SV=1	0.788054	1.00732	ns
A0A5F4CWK7	IGLV1-40	0.00704612	0.00187532	Master Protein	Ig-like domain-containing protein OS=Canis lupus familiaris OX=9615 PE=4 SV=1	0.498671	0.404898	ns
A0A5F4CZM1	QSOX1	1.98898e-08	6.18737e-08	Master Protein	Sulfhydryl oxidase OS=Canis lupus familiaris OX=9615 GN=QSOX1 PE=3 SV=1	0.847775	0.730175	ns
A0A5F4D6V1	CPB2	0.000410691	0.000174367	Master Protein	Carboxypeptidase B2 OS=Canis lupus familiaris OX=9615 GN=CPB2 PE=3 SV=1	0.369379	0.208846	ns
A0A5F4D8W3	PROS1	0.000251835	0.000112268	Master Protein	Vitamin K-dependent protein S OS=Canis lupus familiaris OX=9615 GN=PROS1 PE=4 SV=1	-0.426422	-0.163952	-0.26247
A0A5F4DEN6	GPLD1	0.00204888	0.000640973	Master Protein	Glycosyl-phosphatidylinositol-specific phospholipase D OS=Canis lupus familiaris OX=9615 GN=GPLD1 PE=3 SV=1	-0.280012	-0.207069	ns
A0A5F4DEY2	CP	0.00230486	0.000708622	Master Protein	Ceruloplasmin OS=Canis lupus familiaris OX=9615 GN=CP PE=3 SV=1	0.375309	0.213684	ns
A0A5F4DH03	F10	0.0108042	0.00271352	Master Protein	Coagulation factor X OS=Canis lupus familiaris OX=9615 GN=F10 PE=4 SV=1	-0.302087	-0.225907	ns
A0A5S6CY29	ACTB	2.07126e-05	1.23905e-05	Master Protein	Actin, cytoplasmic 1 OS=Canis lupus familiaris OX=9615 GN=ACTB PE=3 SV=1	1.41236	1.07087	0.341487
A0A5S6DEE6	CLU	0.0026989	0.000810924	Master Protein	Clusterin OS=Canis lupus familiaris OX=9615 GN=CLU PE=3 SV=1	0.229528	-0.151855	ns
E2QW61	LBP	1.05279e-05	7.82218e-06	Master Protein	Lipopolysaccharide-binding protein OS=Canis lupus familiaris OX=9615 GN=LBP PE=3 SV=3	0.628641	0.407977	ns
E2QZ19	AFP	2.08455e-05	1.23905e-05	Master Protein	Alpha fetoprotein OS=Canis lupus familiaris OX=9615 GN=AFP PE=4 SV=2	-0.317062	-0.220012	ns
E2QZQ1	TF	6.69568e-05	3.14203e-05	Master Protein	Uncharacterized protein OS=Canis lupus familiaris OX=9615 GN=TF PE=3 SV=2	-0.447138	-0.196177	-0.250962
E2R109	C8A	0.00181078	0.000597958	Master Protein	Complement C8 alpha chain OS=Canis lupus familiaris OX=9615 GN=C8A PE=3 SV=1	-0.308847	-0.297739	ns
E2R2F7	SHBG	0.00180369	0.000597958	Master Protein	Sex hormone binding globulin OS=Canis lupus familiaris OX=9615 GN=SHBG PE=4 SV=1	-0.360302	-0.438531	ns
E2R833	LRG1	1.19316e-08	6.18737e-08	Master Protein	Leucine rich alpha-2-glycoprotein 1 OS=Canis lupus familiaris OX=9615 GN=LRG1 PE=4 SV=3	0.64256	0.558335	ns
E2R9D2	F12	0.0117634	0.0029134	Master Protein	Uncharacterized protein OS=Canis lupus familiaris OX=9615 GN=F12 PE=4 SV=3	-0.19245	ns	ns
E2RE76	APOA4	0.00850702	0.00223084	Master Protein	Apolipoprotein A-IV OS=Canis lupus familiaris OX=9615 GN=APOA4 PE=3 SV=2	0.248419	-0.209986	ns
E2RES2	SERPINC1	4.75203e-05	2.29022e-05	Master Protein	Antithrombin-III OS=Canis lupus familiaris OX=9615 GN=SERPINC1 PE=3 SV=3	-0.277205	-0.192645	ns
E2RFV9	C9	0.000871633	0.000323811	Master Protein	Complement C9 OS=Canis lupus familiaris OX=9615 GN=C9 PE=3 SV=3	0.328082	0.28744	ns
E2RG01	C7	0.0184639	0.00444929	Master Protein	Complement C7 OS=Canis lupus familiaris OX=9615 GN=C7 PE=3 SV=3	-0.192645	ns	ns
E2RH18	CFP	1.88842e-06	1.98084e-06	Master Protein	Complement factor properdin OS=Canis lupus familiaris OX=9615 GN=CFP PE=4 SV=1	0.659724	0.391564	0.26816
E2RMF9	SERPINA5	0.0330017	0.00735606	Master Protein	SERPIN domain-containing protein OS=Canis lupus familiaris OX=9615 GN=SERPINA5 PE=3 SV=2	0.423087	ns	ns
E2RNG3	CPN1	0.00147311	0.000515066	Master Protein	Carboxypeptidase N subunit 1 OS=Canis lupus familiaris OX=9615 GN=CPN1 PE=3 SV=2	0.494141	0.310288	ns
E2RPW3	PON3	0.000170672	7.80365e-05	Master Protein	Paraoxonase OS=Canis lupus familiaris OX=9615 GN=PON3 PE=3 SV=3	-0.934674	-0.759748	ns
E2RQ71	APOM	0.0210087	0.0049293	Master Protein	Apolipoprotein M OS=Canis lupus familiaris OX=9615 GN=APOM PE=3 SV=2	0.310068	0.252187	ns
E2RS75	CFB	0.00272855	0.000810924	Master Protein	C3/C5 convertase OS=Canis lupus familiaris OX=9615 GN=CFB PE=4 SV=2	0.199156	0.152952	ns
E2RS79	C2	5.08565e-06	4.15247e-06	Master Protein	C3/C5 convertase OS=Canis lupus familiaris OX=9615 GN=C2 PE=4 SV=2	0.474502	0.285606	0.188897
F1P7J4	C5	0.000273553	0.000118975	Master Protein	Complement C5 OS=Canis lupus familiaris OX=9615 GN=C5 PE=4 SV=3	0.185046	0.217498	ns
F1P841	GC	9.18069e-06	7.11782e-06	Master Protein	Gc-globulin OS=Canis lupus familiaris OX=9615 GN=GC PE=4 SV=3	-0.534681	-0.337035	-0.197646
F1P8G0	FGG	5.43758e-08	1.07736e-07	Master Protein	Fibrinogen gamma chain OS=Canis lupus familiaris OX=9615 GN=FGG PE=4 SV=2	1.13958	0.84545	ns
F1P8Z5	APOB	2.63684e-05	1.34343e-05	Master Protein	Apolipoprotein B OS=Canis lupus familiaris OX=9615 GN=APOB PE=4 SV=2	0.35233	0.327262	ns
F1PAF3	HGFAC	0.0105139	0.00267833	Master Protein	Hepatocyte growth factor activator OS=Canis lupus familiaris OX=9615 GN=HGFAC PE=4 SV=2	-0.23017	-0.136573	ns
F1PAL5	AGT	0.00565815	0.00160152	Master Protein	Angiotensin 1-10 OS=Canis lupus familiaris OX=9615 GN=AGT PE=3 SV=3	-0.252	ns	ns
F1PAQ3	MGAM	2.55107e-05	1.33796e-05	Master Protein	Maltase-glucoamylase OS=Canis lupus familiaris OX=9615 GN=MGAM PE=3 SV=3	-0.521518	-0.404569	ns
F1PBI6	THBS1	0.0203061	0.00482796	Master Protein	Thrombospondin 1 OS=Canis lupus familiaris OX=9615 GN=THBS1 PE=3 SV=3	-0.26657	ns	ns
F1PBL4	FGA	1.72643e-05	1.18406e-05	Master Protein	Fibrinogen alpha chain OS=Canis lupus familiaris OX=9615 GN=FGA PE=4 SV=2	0.943159	0.594471	0.348689
F1PDJ5	APOA1	1.28856e-08	6.18737e-08	Master Protein	Apolipoprotein A-I OS=Canis lupus familiaris OX=9615 GN=APOA1 PE=3 SV=1	-0.533109	-0.387873	ns
F1PDJ7	AZGP1	0.000843114	0.00031988	Master Protein	Alpha-2-glycoprotein 1, zinc-binding OS=Canis lupus familiaris OX=9615 GN=AZGP1 PE=3 SV=2	0.295514	0.24718	ns
F1PEN6	TFRC	0.00670811	0.00184029	Master Protein	Transferrin receptor protein 1 OS=Canis lupus familiaris OX=9615 GN=TFRC PE=3 SV=2	-0.239951	-0.23082	ns
F1PG39	ITIH2	2.02952e-05	1.23905e-05	Master Protein	Inter-alpha-trypsin inhibitor heavy chain 2 OS=Canis lupus familiaris OX=9615 GN=ITIH2 PE=3 SV=3	-0.293397	-0.124354	-0.169043
F1PGM1	C3	0.000565032	0.000223903	Master Protein	C3-beta-c OS=Canis lupus familiaris OX=9615 GN=C3 PE=4 SV=2	-0.265165	-0.160296	ns
F1PH87	SERPINA3	5.29006e-07	7.25632e-07	Master Protein	SERPIN domain-containing protein OS=Canis lupus familiaris OX=9615 GN=SERPINA3 PE=3 SV=3	0.751952	0.566171	ns
F1PN98	F5	0.0405946	0.00893681	Master Protein	Coagulation factor V OS=Canis lupus familiaris OX=9615 GN=F5 PE=3 SV=2	0.147884	ns	ns
F1PR54	LTF	0.0069088	0.00186663	Master Protein	Lactotransferrin OS=Canis lupus familiaris OX=9615 GN=LTF PE=3 SV=1	0.713605	ns	ns
F1PW10	TGFBI	2.30594e-05	1.26797e-05	Master Protein	Transforming growth factor-beta-induced protein ig-h3 OS=Canis lupus familiaris OX=9615 GN=TGFBI PE=4 SV=3	0.792094	0.483625	0.308469
F1PYX9	SERPING1	2.05778e-06	2.03857e-06	Master Protein	Serpin family G member 1 OS=Canis lupus familiaris OX=9615 GN=SERPING1 PE=3 SV=3	0.392097	0.191873	-0.200224
F1PZC6	HRG	0.00166892	0.000572311	Master Protein	Histidine rich glycoprotein OS=Canis lupus familiaris OX=9615 GN=HRG PE=4 SV=3	-0.755294	-0.504437	ns
F1PZR4	APBB1	3.0238e-06	2.69601e-06	Master Protein	Amyloid beta precursor protein binding family B member 1 OS=Canis lupus familiaris OX=9615 GN=APBB1 PE=4 SV=3	-0.863989	-0.832084	ns
F2Z4Q6	AFP	9.64964e-08	1.60347e-07	Master Protein	Alpha fetoprotein OS=Canis lupus familiaris OX=9615 GN=AFP PE=4 SV=2	-0.430261	-0.392701	ns
F6UME0	LOC611458	5.12307e-06	4.15247e-06	Master Protein	Uncharacterized protein OS=Canis lupus familiaris OX=9615 GN=LOC611458 PE=3 SV=1	0.653481	0.619942	ns
F6XKC0	C8G	1.21139e-05	8.64061e-06	Master Protein	Complement C8 gamma chain OS=Canis lupus familiaris OX=9615 GN=C8G PE=3 SV=2	0.466212	0.268803	0.197409
F6Y713	ORM1	4.03797e-08	9.00062e-08	Master Protein	Alpha-1-acid glycoprotein OS=Canis lupus familiaris OX=9615 GN=LOC100685620 PE=3 SV=1	1.73726	1.36077	0.376486
H9GWG4	ITIH3	2.08189e-08	6.18737e-08	Master Protein	Uncharacterized protein OS=Canis lupus familiaris OX=9615 GN=ITIH3 PE=3 SV=3	0.870999	0.725685	ns
H9GWY3	ITIH4	8.60294e-09	6.18737e-08	Master Protein	Inter-alpha-trypsin inhibitor heavy chain 4 OS=Canis lupus familiaris OX=9615 GN=ITIH4 PE=3 SV=3	1.57238	1.06363	0.508752
J9JHH5	JCHAIN	0.00662755	0.00184029	Master Protein	Joining chain of multimeric IgA and IgM OS=Canis lupus familiaris OX=9615 GN=JCHAIN PE=4 SV=1	0.567211	0.331118	ns
J9NSF9	F2	1.22996e-06	1.37078e-06	Master Protein	Activation peptide fragment 1 OS=Canis lupus familiaris OX=9615 GN=F2 PE=4 SV=2	-0.250196	-0.166403	-0.0837929
J9NXL3	HBA	0.0219572	0.00508494	Master Protein	Uncharacterized protein OS=Canis lupus familiaris OX=9615 GN=LOC100855558 PE=3 SV=2	1.98856	2.18353	ns
J9P430	TF	2.25484e-05	1.26797e-05	Master Protein	Beta-1 metal-binding globulin OS=Canis lupus familiaris OX=9615 GN=TF PE=3 SV=1	-0.289203	-0.201996	-0.0872069
J9P7F7	FCN1	2.34651e-05	1.26797e-05	Master Protein	Fibrinogen C-terminal domain-containing protein OS=Canis lupus familiaris OX=9615 GN=FCN2 PE=3 SV=1	0.387119	0.336493	ns
J9PAA4	CPN2	0.00331845	0.000954427	Master Protein	Carboxypeptidase N subunit 2 OS=Canis lupus familiaris OX=9615 GN=CPN2 PE=4 SV=1	0.222392	ns	ns
J9PBN6	LOC611458	2.07451e-07	3.08272e-07	Master Protein	Uncharacterized protein OS=Canis lupus familiaris OX=9615 GN=LOC611458 PE=3 SV=1	-0.5045	-0.444518	ns
P18649	APOE	9.89135e-08	1.60347e-07	Master Protein	Apolipoprotein E OS=Canis lupus familiaris OX=9615 GN=APOE PE=1 SV=3	1.37928	0.94781	0.43147
P33703	APOH	0.00189453	0.000614239	Master Protein	Beta-2-glycoprotein 1 OS=Canis lupus familiaris OX=9615 GN=APOH PE=2 SV=1	-0.244813	-0.196833	ns
P60524	HBB	0.00397316	0.00397316	Master Protein	Hemoglobin subunit beta OS=Canis lupus familiaris OX=9615 GN=HBB PE=1 SV=1	1.70776	1.95399	ns

## Sheet: Figure S1
Supplementary Figure 1. Validation of the proteomics dana. Full western blot images (membranes M1-M5) of lactoferrin (LTF), apolipoprotein E (apoE), and beta actin between control group (A), uncomplicated (B) and complicated babesiosis (C) are shown. The abundance of the protein of interest was normalized to the total amount of protein in each lane determined with Ponceau S and quantified using I…
